# Supplementary material for: Cloning, characterization, and expression of microRNAs from the Asian malaria mosquito, Anopheles stephensi
Source: BMC Genomics. 2008 May 23;9:244. doi: 10.1186/1471-2164-9-244 (PMC2430712; doi:10.1186/1471-2164-9-244)
Supplement: Additional file 1 [file 1471-2164-9-244-S1.xls]

## Sheet: Sheet1
Table S1. Mature and hairpin sequences of miRNAs
Proposed	Closest	Non-Redundant List of	Times
Name	Match	Raw Sequences Observed (5' TO 3')	Observed	An. gambiae Precursor Sequence (5' to 3')	Ae. aegypti Homolog Precursor Sequence (5' to 3')
ast-let-7	aga-let-7	TGAGGTAGTTGGTTGTATAGTA	10	See miRBase Registry at http://microrna.sanger.ac.uk/	CTTCTTCCACGTTGAGGTAGTTGGTTGTATAGTAGTGACTGATTAAATA
		TGAGGTAGTTGGTTGTATA	2		TCTGCTATGCAATCTGCTAGCTTGTCGTGTGAGTA
ast-miR-2a	dme-miR-2a	TCACAGCCAGCTTTGATGAGTA	1	GCATGTCCTGTCTCTCAAAGTGGCTGTGAAATGGTGCACTTTCGATCC	CTCTCAAAGTGGTTGTGAAATGAGTTACTCTTGAACGATCTCATA
		TATCACAGCCAGCTTTGATA	1	GATATCTCATATCACAGCCAGCTTTGATGAGCTAGGCCGTGT	TCACAGCCAGCTTTGAAGAGC
ast-miR-8	aga-miR-8	TAATACTGTCAGGTAAAGATGTTA	4	See miRBase Registry at http://microrna.sanger.ac.uk/	GGGTGTCTGTTCACATCTTACCGGGCAGCATTAGATATTTTTGAAATAC
		TAATACTGTCAGGTAAAGATGTA	7		TTCTAATACTGTCAGGTAAAGATGTCGTCCGAACCC
		TAATACTGTCAGGTAAAGATA	2
ast-miR-8*	aga-miR-8*	CATCTTACCGGGCAGCATTA	1	ACATCTTACCGGGCAGCATTAGATATGTTATCGGATATTTCTAATACT	ACATCTTACCGGGCAGCATTAGATATTTTTGAAATACTTCTAATACTGT
				GTCAGGTAAAGATGT	CAGGTAAAGATGT
ast-miR-9a	aga-miR-9a	GAAATCTTTGGTTATCTAGCTGTA	1	See miRBase Registry at http://microrna.sanger.ac.uk/	GTCAAAGTTCTCTTTGGTTATCTAGCTGTATGAGTGAATTTAGAACATC
		TCTTTGGTTATCTAGCTGTAT	1		ATAAAGCTAGCATACCGAAGTTAATAGTTGAC
		TCTTTGGTTATCTAGCTGTA	1
ast-miR-11	aga-miR-11	CATCACAGTCTGAGTTCTTGCTA	1	GCATCCGGCAAGAACTTGGAACTGTGATCTGTGTGGTTATTAGCCGC	GTGCCGCGCGAGAACTCCGGCTGTGACCTGTGTACACTTTATCCAAAT
				GTTCGAAGCTCTTCACATCACAGTCTGAGTTCTTGCTCGATGG	CACATCACAGTCTGAGTTCTTGCTTGGAGG
ast-miR-12	dme-miR-12	CTGAGTATTACATCAGGTACTGGTA	1	CCGCCGGGGTGAGTATTACATCAGGTACTGGTGTGTAATTTAAACGAC	CCTAATCCTGGCCCTGTTCGGACTGAGTATTACATCAGGTACTGGTGT
		TGAGTATTACATCAGGTACTGGTA	1	CATCGGACATGGGGGCTGCCCAACTCCTCTTCTGTCCCCGGTCAAGCT	CGATATTCGAATCACCAACGAATCGGGTTCCTTTGATTAACTTACCAGT
				ATCAGTACTTGTGTTATA	ACTTATGTTATGCTCTCT
ast-miR-14	aga-miR-14	TCAGTCTTTTTCTCTCTCCTA	37	See miRBase Registry at http://microrna.sanger.ac.uk/	CCCGATAAGCCTGTGGGAGCGAGATTAAGGCTTGCTGGTCATTTATTA
		CAGTCTTTTTCTCTCTCCTA	1		CACTCGAAGTCAGTCTTTTTCTCTCTCCTATTGGTATAACGGTG
ast-miR-34	aga-miR-34	TGGCAGTGTGGTTAGCTGGTTGT	1	AGGAGGCAATATACGCTCTGGCAGTGTGGTTAGCTGGTTGTGTGGTT	Drosophila ortholog (miR-34) precursor used for examination
		TGGCAGTGTGGTTAGCTGGTTA	2	TTCCCATCTTCACAGCCACTATCCGCCCTGCCGTCGCGCTAATGC	See miRBase Registry at http://microrna.sanger.ac.uk/
		TGGCAGTGTGGTTAGCTGGTT	1
		TGGCAGTGTGGTTAGCT	1
ast-miR-76	cel-miR-76	TTCGTTGTCGACGAAACCTG	2	GCCTTATCTGGATCGGGTTTCGCTGGCTAACGTGTTGTGCGAGCGAG	CCTTGCCTGGATCGGGTTTCGCGGCGAACGGGCTTCCACCATGATGA
	(16bases)			CAAAAAAAACTTCAATTCGTTGTCGACGAAACCTGCACGGAGTAAGG	ATAGCAGTTCGTTGTCGACGAAACCTGCACATTGCAAGGC
				C
ast-miR-87	aga-miR-87	GGTGAGCAAATATTCAGGTGTA	1	GATTTCTCTCGGCCCAGCCTGAAATTTGCTAAACCTGATACGTGTTCG	GATTGTCACTGGCCAGCCTGAAATTTGCTAAACCTGTGTGTATTTGATT
				AAACCAAGGTGAGCAAATATTCAGGTGTGTCGACGAGCGGTCACATT	CAAACAATCAAGGTGAGCAAATTTTCAGGTGTGTCGGAGAACAAT
				CGTCG	CGCAATCATCG
ast-miR-124	aga-miR-124	TAAGGCACGCGGTGAATGCTA	1	See miRBase Registry at http://microrna.sanger.ac.uk/	TTGCACGTTTTTCTCCTGGTATCCACTGCCGGCCTATATGTCCTATTTCG
					GTACTCATAAGGCACGCGGTGAATGCCAAGAGCGAACGCAATTCAAC
					ATGGTGAAAAAA
ast-miR-210	aga-miR-210	CTTGTGCGTGTGACAACGGCTATC	1	See miRBase Registry at http://microrna.sanger.ac.uk/	GAATCTCATTGCAGCTGCTGACCACTGCACAAGATTAGATTATGACTC
		CTTGTGCGTGTGACAACGGCTA	2		TTGTGCGTGTGACAACGGCTATTGTGGGCATT
		TTGTGCGTGTGACAACGGCTA	4
ast-miR-276	aga-miR-276	AGCGAGGTATAGAGTTCCTA	2	See miRBase Registry at http://microrna.sanger.ac.uk/	GGTGATTGCCATCAGCGAGGTATAGAGTTCCTACGTTGCGTGTGCGA
		GCGAGGTATAGAGTTCCTA	2		AATTGGTAGGAACTTCATACCGTGCTCTTGGCTAGCCGT
ast-miR-276a	aga-miR-276a	AGGAACTTCATACCGTGCTCTA	1	CCATCAGCGAGGTATAGAGTTCCTACGGTAATCGATTGAAACTTTGTA	CCATCAGCGAGGTATAGAGTTCCTACGTTGCGTGTGCGAAATTG
		TAGGAACTTCATACCGTGCTA	1	GGAACTTCATACCGTGCTCTTGG	GTAGGAACTTCATACCGTGCTCTTGG
ast-miR-277	aga-miR-277	TAAATGCACTATCTGGTACGATA	3	See miRBase Registry at http://microrna.sanger.ac.uk/	GTTTTGGAGTGCGTGTCAGAAGTGCATTTACATAGGTATTTCCCGTTT
		TAAATGCACTATCTGGTA	1		AGCAGTATTTGTAAATGCACTATCTGGTACGACATTCCAGAAT
ast-miR-277*	aga-miR-277*	CGTGTCAGAGGTGCATTTA	1	GTTTTGGGGTACGTGTCAGAGGTGCATTTACATCGAACTATTCCAGTT	GTTTTGGAGTGCGTGTCAGAAGTGCATTTACATAGGTATTTCCCGTTTA
				GAGGTATTTGTAAATGCACTATCTGGTACGACATTCCAGAAT	GCAGTATTTGTAAATGCACTATCTGGTACGACATTCCAGAAT
ast-miR-281	aga-miR-281	TGTCATGGAATTGCTCTCTTTA	24	See miRBase Registry at http://microrna.sanger.ac.uk/	TCGAATATGAAAATAAAGAGAGCTATCCGTCGACAGTAGGGATATGAT
					TCACTGTCATGGAATTGCTCTCTTTATGTACAATTCGATATTCAACATG
ast-miR-283	aga-miR-283	AAATATCAGCTGGTAATTCTA	1	See miRBase Registry at http://microrna.sanger.ac.uk/	TTCGACTGAAAGGTCAATATCAGCTGGTAATTCTGGGCTTACCCCACC
					GTTATACGCTTCCCGGAATTCCAACTGATATCCACTTTTTAGTCGAG
ast-miR-304	dme-miR-304	ACACATTACAGATTGGGATTA	2	TGTGGCGTGGATGGGCGGCAATCTCAAATTGTAATAGTGTGTCACCG	N/A
				TTAACGGCTGGACCATTGTGCTGCCATCGTGATCCACCGAGAAAAAC
				ACACATTACAGATTGGGATTACCCCGTCCATGCTCCG
ast-miR-306	dme-miR-306	TCAGGTACTGGATGACTCTTA	1	GTCCTTTTCACATGGTCAGGTACTGGATGACTCTCAGTTGTGTGTAAA	Drosophila ortholog (miR-306) precursor used for examination
				AGATGCTGAGGGCCTTCTGGTACCTACCCCAGTGAGGACGCCA	See miRBase Registry at http://microrna.sanger.ac.uk/
ast-miR-317	aga-miR-317	TGAACACATCTGGTGGTATCTTA	4	See miRBase Registry at http://microrna.sanger.ac.uk/	TTTCGGCTACCGGGATACACCCTGTGCTCGCTTTGCATTCGAAACTAG
		TGAACACATCTGGTGGTA	5		TGAACACAGCTGGTGGTATCTCAGTGGCC
		TGAACACATCTGGTGGT	1
ast-miR-375	ame-miR-375	TTTGTTCGTTTGGCTCGAGTTA	1	TGTTGCGATGAGACAGAATTTGGATTACTTAAGCCACGCGTACAGAA	N/A
				ACTTTTTAGAATGAAAGAGTTTGTTCGTTTGGCTCGAGTTATGCCGGT
				TCTAAATTGCAGCA
ast-miR-x1	N/A	TGACTAGATTACATGCTCGT	1	CCAGCAATGCATTATTCTCCGCTTTGTAGGCGTGCATGTTTTCTAGTA	CCGCGGAGGAAGAAACTCAATTTTCGTCGGCGTGCATGAATCTGGTG
				CACGTTTTCAGTTAAAGTTTCGTGACTAGATTACATGCTCGTCTATAA	CACGGTTTTCCAGTTGTAATATCGCTTCGTGACTAGATTACATGCTCGT
				TACTGAGATCGACCATAAATGTGTGTTGG	CTATGAAGTTGAGATCCGGCAACGCTACCAAGGAT
ast-miR-x2	N/A	ATGTGATGTGACGTAGTGGTA	6	GTGGCCACGGGGGTACGCCGCTACGTTGCTTTCACTTGGTACGCTCG	ACGGTCATGGGGGACCGCCGCTACCTCGCTTTCACTTGGTACCGATTT
				TATAGTATAGAGCTAAAAGTAAACATAGATCCATGTGATGTGACGTAG	CCCATAATCCATGTGATGTGACGTAGTGGTACCTTCCCTTGGCTAT
				TGGTACCCTCCCGTGTCTAT
ast-miR-x3	N/A	TGAAATCTTTGATTAGGTCT	1	GTCGTGTGGACGGCCAGAGCTAATTGGAGTATTTCTTGAGGAATATT	TATCGACATACGGCTAGAGCTAATTGGAGAGTTCTTGAATAGTGTTGT
				TTTGACAAGCTCATGAAATCTTTGATTAGGTCTGGTTATTCGTTACGA	GAACCTTCATGAAATCTTTGATTAGGTCTGGTCGTGGTGGTTTAT
				C
ast-miR-x4	N/A	TGAGGAGTTAATTTGCGTGTTTT	2	GCCTCCTCTTTTTCCGTCATGTTGAGGAGTTAATTTGCGTGTTTTTATA	CGGATATCTTTTTCCGTCATGTTGAGGAGTTAATTTGCGTGTTTTTGTA
				TTTGATTAAACACGTCCATTAACTCTGGTACATGATGGTAAAAGCGAG	TTTGATTAAACACGTCCATTAACTCTGGTACATGATGATAAAAGCGAAC
				CAAC	AAC
Possible ast-miR-8	aga-miR-8	TAATACTGTCAGGTAAGGATGTA	1	GGGTGTCTGTTCACATCTTACCGGGCAGCATTAGATATGTTATCGGAT	GGGTGTCTGTTCACATCTTACCGGGCAGCATTAGATATTTTTGAAATAC
				ATTTCTAATACTGTCAGGTAAAGATGTCGTCCGAGCCC	TTCTAATACTGTCAGGTAAAGATGTCGTCCGAACCC
Possible ast-miR-12	dme-miR-12	TGAGTATTACGTCAGGTACTGGTA	2	CCGCCGGGGTGAGTATTACATCAGGTACTGGTGTGTAATTTAAACGA	N/A
				CCATCGGACATGGGGGCTGCCCAACTCCTCTTCTGTCCCCGGTCAAG
				CTATCAGTACTTGTGTTATACTCTCCTCGTCGG
Possible ast-miR-14	aga-miR-14	TCAGTCTTTCTCTCTCTCCTA	1	GCCCGATAAGCCTGTGGGAGCGAGATTAAGGCTTGCTGGTTATCAC	CCCGATAAGCCTGTGGGAGCGAGATTAAGGCTTGCTGGTCATTTATTA
				GTTAAACGTAGTCAGTCTTTTTCTCTCTCCTATCGGTACTAACGGTG	CACTCGAAGTCAGTCTTTTTCTCTCTCCTATTGGTATAACGGTG
				C
		TCAGTCTTTTTCTCTCCCCTA	1	GCCCGATAAGCCTGTGGGAGCGAGATTAAGGCTTGCTGGTTATCAC	CCCGATAAGCCTGTGGGAGCGAGATTAAGGCTTGCTGGTCATTTATTA
				GTTAAACGTAGTCAGTCTTTTTCTCTCTCCTATCGGTACTAACGGTG	CACTCGAAGTCAGTCTTTTTCTCTCTCCTATTGGTATAACGGTG
				C
Possible ast-miR-279	aga-miR-279	TGACTAGATCCACACTCCTTA	1	TTATGTTTAGAAAAAAACTTTTCCTATCAGTGTAAATGGGTGTGAATC	ATGGGTGTGAATCTAGTGTTTCACATGATTTTCGATAGCCTGTGACTAG
				TAGTGATTTCACATGAATTTTCGATTGTGACTAGATCCACACTCATTA	ATCCACACTCATTAA
				ATGTTGTTTGGAACCATTCAGCCGACATTCAAGAGAAGGAATGAGTA
				TTTTTACCTTTGCTTAA
Possible ast-miR-281	aga-miR-281	TGTCATGGAATTGCTCTCTTCA	1	See information on ast-miR-281	TCGAATATGAAAATAAAGAGAGCTATCCGTCGACAGTAGGGATATGAT
		TGTCATGGAATTGCTCTCTCTA	1		TCACTGTCATGGAATTGCTCTCTTTATGTACAATTCGATATTCAACATG
Possible ast-miR-72	cel-miR-72	TGTCAAGATGTTGGCATAGCTA	1	AAATTGGCAACTTGGCAAGATGTTGGCATAGCTAAAAGATTTGGATTT	AAATTGGCAACTTGGCAAGATGTTGGCATAGCTGAAAGTTTTGAGTTT
				AGCTATTCAACTTCTTGTTTATTTTTCCAATTT	AGCTATTCAACTTCTTGTCTATTTTTCCAATTT
Possible ast-miR-9b	aga-miR-9b	ACTTTGGTGATTTAGCTGTA	4	TGCCACTTATTGGGACTTTGGTGATTTTAGCTGTATGTTGAATGCATT	TTATTGGATCTTTGGTGATTTTAGCTGTATGCTGATACGTTTCTGATTG
				CCTAACCACATATAGCTTTATCACCAAAAACCTAATGTGTGTGTA	CATATAGCTTTATCACCAAAAACCTAATG
